# Supplementary material for: Charge density wave induced nodal lines in LaTe3
Source: Nat Commun. 2023 Jun 19;14:3628. doi: 10.1038/s41467-023-39271-1 (PMC10279677; doi:10.1038/s41467-023-39271-1)
Supplement: Supplementary file 4 — Dataset 1 [file 41467_2023_39271_MOESM4_ESM.cif]

#======================================================================

# CRYSTAL DATA

# 29 fold CDW structure of LaTe3 with q_CDW=0.2759c* obtained from Malliakas et al., journal of the American Chemical Society 128, 12612 (2006) using the PSEUDO program available at Bilbao server [Capillas et al., Zeitschrift fur Kristallographie 226, 186 2011)].

#----------------------------------------------------------------------

data_VESTA_phase_1


_chemical_name_common                  'generated_by_bilbao_crystallographic_s'
_cell_length_a                         13.25647
_cell_length_b                         13.25647
_cell_length_c                         127.50720
_cell_angle_alpha                      90
_cell_angle_beta                       90
_cell_angle_gamma                      160.99121
_space_group_name_H-M_alt              'C 2 c m'
_space_group_IT_number                 40

loop_
_space_group_symop_operation_xyz
   'x, y, z'
   'y, x, -z'
   'y, x, z+1/2'
   'x, y, -z+1/2'

loop_
   _atom_site_label
   _atom_site_occupancy
   _atom_site_fract_x
   _atom_site_fract_y
   _atom_site_fract_z
   _atom_site_adp_type
   _atom_site_B_iso_or_equiv
   _atom_site_type_symbol
   La1101     1.0     0.916970      0.254210      0.681040     Biso  1.000000 La
   La1181     1.0     0.911090      0.248270      0.405200     Biso  1.000000 La
   La1191     1.0     0.905680      0.242800      0.370680     Biso  1.000000 La
   La1201     1.0     0.913580      0.250780      0.336180     Biso  1.000000 La
   La1211     1.0     0.916430      0.253670      0.301740     Biso  1.000000 La
   La1221     1.0     0.907610      0.244750      0.267260     Biso  1.000000 La
   La11001    1.0     0.254490      0.917250      0.560350     Biso  1.000000 La
   La11011    1.0     0.247000      0.909840      0.525890     Biso  1.000000 La
   La11021    1.0     0.243210      0.906090      0.491370     Biso  1.000000 La
   La11031    1.0     0.251920      0.914700      0.456870     Biso  1.000000 La
   La11041    1.0     0.252890      0.915670      0.422430     Biso  1.000000 La
   La11051    1.0     0.243870      0.906730      0.387950     Biso  1.000000 La
   La11061    1.0     0.245820      0.908660      0.353420     Biso  1.000000 La
   La11081    1.0     0.249540      0.912360      0.284510     Biso  1.000000 La
   La11091    1.0     0.242660      0.905540      0.250000     Biso  1.000000 La
   Te1101     1.0     0.784730      0.376390      0.681030     Biso  1.000000 Te
   Te1181     1.0     0.783870      0.375650      0.405140     Biso  1.000000 Te
   Te1191     1.0     0.783070      0.374970      0.370700     Biso  1.000000 Te
   Te1201     1.0     0.784230      0.375970      0.336230     Biso  1.000000 Te
   Te1211     1.0     0.784650      0.376330      0.301710     Biso  1.000000 Te
   Te1221     1.0     0.783350      0.375210      0.267220     Biso  1.000000 Te
   Te11001    1.0     0.376420      0.784760      0.560340     Biso  1.000000 Te
   Te11011    1.0     0.375500      0.783680      0.525840     Biso  1.000000 Te
   Te11021    1.0     0.375010      0.783130      0.491390     Biso  1.000000 Te
   Te11031    1.0     0.376110      0.784390      0.456920     Biso  1.000000 Te
   Te11041    1.0     0.376230      0.784530      0.422390     Biso  1.000000 Te
   Te11051    1.0     0.375100      0.783220      0.387910     Biso  1.000000 Te
   Te11061    1.0     0.375350      0.783510      0.353470     Biso  1.000000 Te
   Te11081    1.0     0.375810      0.784050      0.284460     Biso  1.000000 Te
   Te11091    1.0     0.374950      0.783050      0.250000     Biso  1.000000 Te
   Te2101     1.0     0.003080      0.142060      0.663650     Biso  1.000000 Te
   Te2181     1.0     0.042930      0.178010      0.387840     Biso  1.000000 Te
   Te2191     1.0     0.031730      0.167910      0.353590     Biso  1.000000 Te
   Te2201     1.0     0.983350      0.124250      0.319020     Biso  1.000000 Te
   Te2211     1.0     0.010200      0.148480      0.284330     Biso  1.000000 Te
   Te2221     1.0     0.049900      0.184300      0.250000     Biso  1.000000 Te
   Te21001    1.0     0.131080      0.990920      0.577700     Biso  1.000000 Te
   Te21011    1.0     0.136170      0.996550      0.542970     Biso  1.000000 Te
   Te21021    1.0     0.181450      0.046750      0.508550     Biso  1.000000 Te
   Te21031    1.0     0.161720      0.024880      0.474290     Biso  1.000000 Te
   Te21041    1.0     0.122820      0.981760      0.439670     Biso  1.000000 Te
   Te21051    1.0     0.155140      0.017580      0.405010     Biso  1.000000 Te
   Te21061    1.0     0.183580      0.049100      0.370720     Biso  1.000000 Te
   Te21081    1.0     0.127050      0.986450      0.301640     Biso  1.000000 Te
   Te21091    1.0     0.173430      0.037850      0.267120     Biso  1.000000 Te
   Te3101     1.0     0.658320      0.519540      0.663760     Biso  1.000000 Te
   Te3181     1.0     0.630710      0.492110      0.387910     Biso  1.000000 Te
   Te3191     1.0     0.638470      0.499830      0.353480     Biso  1.000000 Te
   Te3201     1.0     0.672010      0.533130      0.318980     Biso  1.000000 Te
   Te3211     1.0     0.653390      0.514650      0.284440     Biso  1.000000 Te
   Te3221     1.0     0.625880      0.487320      0.250000     Biso  1.000000 Te
   Te31001    1.0     0.527910      0.666750      0.577610     Biso  1.000000 Te
   Te31011    1.0     0.524040      0.662840      0.543070     Biso  1.000000 Te
   Te31021    1.0     0.489490      0.628070      0.508600     Biso  1.000000 Te
   Te31031    1.0     0.504550      0.643230      0.474170     Biso  1.000000 Te
   Te31041    1.0     0.534220      0.673100      0.439660     Biso  1.000000 Te
   Te31051    1.0     0.509560      0.648280      0.405140     Biso  1.000000 Te
   Te31061    1.0     0.487870      0.626430      0.370700     Biso  1.000000 Te
   Te31081    1.0     0.530990      0.669850      0.301710     Biso  1.000000 Te
   Te31091    1.0     0.495610      0.634230      0.267210     Biso  1.000000 Te
